# Supplementary material for: Transcriptional reprogramming in yeast using dCas9 and combinatorial gRNA strategies
Source: Microb Cell Fact. 2017 Mar 15;16:46. doi: 10.1186/s12934-017-0664-2 (PMC5353793; doi:10.1186/s12934-017-0664-2)
Supplement: Supplementary file 1 — Additional file 1: Table S4. gRNA sequences and target information. [file 12934_2017_664_MOESM1_ESM.xlsx]

## Sheet: Sheet1
Supplementary Table S4: gRNA sequences and target information
guide-RNA#	gRNA spacer	Promoter	Target strand	PAM distance from TSS+1 (nt)	Average nucleosome occupancy along gRNA (Kaplan et al. 2009)
gRNA1	GACAAGAAGAAGAGCGAAAA	RNR2	-	-61	-0.78
gRNA2	TAGATAGATCCAGAAGATGA	RNR2	-	-108	0.16
gRNA3	AAACTCGAAATGAACGAAGC	RNR2	+	-165	0.68
gRNA4	CGTGTGCGACCTCGTTGCCA	RNR2	-	-384	1.55
gRNA5	CAAGGCGAAGCAAAGAAAAA	BTS1	-	-116	-0.09
gRNA6	GAACAAAGCGTTTACGAGTC	BTS1	+	+22	-0.04
gRNA7	CTTTGAAAATGAGCCTTACA	BTS1	-	-36	-0.59
gRNA8	CAATGCAAGAAATACATATT	PGK1	+	-22	-2.42
gRNA9	ATGTAAATGTAAGTTTCACG	PGK1	-	-89	-0.88
gRNA10	GCTGTTGTTGTCACACGATT	PGK1	-	-166	0.6
gRNA11	CGATCGAACGAACTTTGCTC	PGK1	-	-222	1.13
gRNA12	GCTGCAATCAATAGGAAGAC	PGK1	-	-367	0.46
gRNA13	TTAACTTAAATATCAATGGG	TEF1	-	-89	-3.96
gRNA14	ACGAAGAAAAAGAAACGAGG	TEF1	-	-190	-1.15
gRNA15	TCGTTAATTACCCGTACTAA	TEF1	+	-213	-0.34
gRNA16	GGGGAATAATTTCAGGGAAC	TDH3	-	-107	-1.93
gRNA17	AATGAGATAGATACATGCGT	TDH3	-	-195	1.01
gRNA18	TGGATGCCAGCTTAAAAAGC	TDH3	-	-392	0.28
gRNA19	CCCGTACATGCCCAAAATAG	TDH3	+	-473	0.29
gRNA20	GGAGTTAACGTCATGTCGAA	ERG8	+	-22	-2.12
gRNA21	AGGCCTCATAATAAATCAAT	ERG8	+	+53	0.2
gRNA22	GAGCAGCGAGAACACGACCA	ERG9	+	-45	0.69
gRNA23	GTCGGTATTGTTGTTGAAGA	ERG9	-	-174	0.85
gRNA24	AGGTTCACTCTGTGTAAGCA	ERG9	-	-234	1.55
gRNA25	GAAAAGACGAAGAGCAGAAG	ERG9	+	+29	0.56
gRNA26	GGCTATATAAATGGAAAGTT	ERG9	+	-23	0.79
gRNA27	AAAGGGCAAAGCAAATAGGA	ERG9	-	-148	0.59
gRNA28	GTCGCACTGAAATCTTCGAC	ERG12	+	-23	0.77
gRNA29	GTACACATTTATGTTTAAAG	ERG12	+	-123	0.47
gRNA30	GTCATAAGCAATAAAAAGAG	ERG12	+	-210	0.5
gRNA31	TTCAGTGCGACAGCCAAACG	ERG12	-	-55	0.48
gRNA32	CAAACCAGGAAGTAATATCA	ERG12	-	+21	0.71
gRNA33	CGATGCCGAAATCGCCGAAA	ERG19	+	-60	-0.43
gRNA34	AAGTAAGGTTATCAGAAGGG	ERG19	-	-137	-0.98
gRNA35	CCGATAAATAGAGGAAGCAA	ERG20	+	-86	-0.93
gRNA36	AACAGGTATTGGACTGACAT	ERG20	+	+24	-1.79
gRNA37	CGAAGTCAGCTTCTTCTCGT	ERG20	+	-138	-0.67
gRNA38	TTTAAAATATGTGTAGAGGA	ERG20	-	-230	0.63
gRNA39	AGCTGTTGTTCGATAAATCC	HMG1	+	-128	-1.97
gRNA40	TTTCATAGCCGAAAAGATAC	HMG1	-	-171	-1.31
gRNA41	GAAAGAGCTATATTCGTCTT	HMG1	+	-42	-2.77
gRNA42	GGTTAGTCAAACATATCAGA	HMG2	+	-26	0.4
gRNA43	CGCTCGTCTCTAACGATCAA	HMG2	-	-140	-0.72
gRNA44	ACAATAAGATGTTGCATTCA	HMG2	+	-48	0.3
gRNA45	CGCCCCAGTTGGCTTGGCTC	OLE1	+	-381	1.4
gRNA46	TTCTGTACTTTGTTCTCTGC	DGA1	-	-139	-0.19
gRNA47	TACGTAATACAAAATATAAA	OLE1	-	-29	-0.37
gRNA48	TGCAGCAAATCATCGGCTCC	OLE1	+	-128	0.1
gRNA49	GTCAAGATTCTCCGTGACTA	OLE1	+	-572	0.57
gRNA50	TTAATTAAAGTTTCACCACC	OLE1	-	+1397	0.89
gRNA51	GGAAGTACTGGTCTGCTTTG	DGA1	+	-12	0.76
gRNA52	TCAGCATTGACGTAATGGGA	DGA1	-	-53	0.28
gRNA53	TTCAGTCAGCATTGACGTAA	DGA1	-	-58	0.23
gRNA54	ACTAAGTTACGGGCCGACAA	DGA1	-	-114	-0.1
