# Supplementary material for: Transcriptional reprogramming in yeast using dCas9 and combinatorial gRNA strategies
Source: Microb Cell Fact. 2017 Mar 15;16:46. doi: 10.1186/s12934-017-0664-2 (PMC5353793; doi:10.1186/s12934-017-0664-2)
Supplement: Supplementary file 7 — Additional file 7: Table S1. Yeast strains. [file 12934_2017_664_MOESM7_ESM.xlsx]

## Sheet: Sheet1
Supplementary Table S1. Yeast strains
Strain name	Genotype	Plasmids harboured	Parental strain	Reference
CEN.PK102-3A	MATa ura3 leu2	N/A	N/A	EUROSCARF
CEN.PK113-7D	MATa URA3 HIS3 LEU2 TRP1	N/A	N/A	Peter Kötter, Johann Wolfgang Goethe University Frankfurt
CEN.PK113-11C	MATa ura3 his3	N/A	N/A	EUROSCARF
Sc-10	pADH1-PCP-Mxi1-tCYC1 (X-4-MarkerFree); pADH1-MCP-VPR-tCYC1 (XI-5-MarkerFree); MATa ura3 leu2	pCT	CEN.PK102-3A	This study
Sc-11	pRNR2-GFP (XII-5-MarkerFree); pADH1-PCP-Mxi1-tCYC1 (X-4-MarkerFree); pADH1-MCP-VPR-tCYC1 (XI-5-MarkerFree); MATa ura3 leu2	N/A	Sc-10	This study
Sc-12	pBTS1-GFP (XII-5-MarkerFree); pADH1-PCP-Mxi1-tCYC1 (X-4-MarkerFree); pADH1-MCP-VPR-tCYC1 (XI-5-MarkerFree); MATa ura3 leu2	N/A	Sc-10	This study
Sc-13	pPGK1-GFP (XII-5-MarkerFree); pADH1-PCP-Mxi1-tCYC1 (X-4-MarkerFree); pADH1-MCP-VPR-tCYC1 (XI-5-MarkerFree); MATa ura3 leu2	N/A	Sc-10	This study
Sc-14	pTEF1-GFP (XII-5-MarkerFree); pADH1-PCP-Mxi1-tCYC1 (X-4-MarkerFree); pADH1-MCP-VPR-tCYC1 (XI-5-MarkerFree); MATa ura3 leu2	N/A	Sc-10	This study
Sc-15	pTDH3-GFP (XII-5-MarkerFree); pADH1-PCP-Mxi1-tCYC1 (X-4-MarkerFree); pADH1-MCP-VPR-tCYC1 (XI-5-MarkerFree); MATa ura3 leu2	N/A	Sc-10	This study
Sc-16	pERG8-GFP (XII-5-MarkerFree); pADH1-PCP-Mxi1-tCYC1 (X-4-MarkerFree); pADH1-MCP-VPR-tCYC1 (XI-5-MarkerFree); MATa ura3 leu2	N/A	Sc-10	This study
Sc-17	pERG9-GFP (XII-5-MarkerFree); pADH1-PCP-Mxi1-tCYC1 (X-4-MarkerFree); pADH1-MCP-VPR-tCYC1 (XI-5-MarkerFree); MATa ura3 leu2	N/A	Sc-10	This study
Sc-18	pERG12-GFP (XII-5-MarkerFree); pADH1-PCP-Mxi1-tCYC1 (X-4-MarkerFree); pADH1-MCP-VPR-tCYC1 (XI-5-MarkerFree); MATa ura3 leu2	N/A	Sc-10	This study
Sc-19	pERG19-GFP (XII-5-MarkerFree); pADH1-PCP-Mxi1-tCYC1 (X-4-MarkerFree); pADH1-MCP-VPR-tCYC1 (XI-5-MarkerFree); MATa ura3 leu2	N/A	Sc-10	This study
Sc-20	pERG20-GFP (XII-5-MarkerFree); pADH1-PCP-Mxi1-tCYC1 (X-4-MarkerFree); pADH1-MCP-VPR-tCYC1 (XI-5-MarkerFree); MATa ura3 leu2	N/A	Sc-10	This study
Sc-21	pHMG1-GFP (XII-5-MarkerFree); pADH1-PCP-Mxi1-tCYC1 (X-4-MarkerFree); pADH1-MCP-VPR-tCYC1 (XI-5-MarkerFree); MATa ura3 leu2	N/A	Sc-10	This study
Sc-22	pHMG2-GFP (XII-5-MarkerFree); pADH1-PCP-Mxi1-tCYC1 (X-4-MarkerFree); pADH1-MCP-VPR-tCYC1 (XI-5-MarkerFree); MATa ura3 leu2	N/A	Sc-10	This study
Sc-23	pRNR2-GFP (XII-5-MarkerFree); pADH1-PCP-Mxi1-tCYC1 (X-4-MarkerFree); pADH1-MCP-VPR-tCYC1 (XI-5-MarkerFree); MATa ura3 leu2	pERA-13	Sc-11	This study
Sc-24	pBTS1-GFP (XII-5-MarkerFree); pADH1-PCP-Mxi1-tCYC1 (X-4-MarkerFree); pADH1-MCP-VPR-tCYC1 (XI-5-MarkerFree); MATa ura3 leu2	pERA-13	Sc-12	This study
Sc-25	pPGK1-GFP (XII-5-MarkerFree); pADH1-PCP-Mxi1-tCYC1 (X-4-MarkerFree); pADH1-MCP-VPR-tCYC1 (XI-5-MarkerFree); MATa ura3 leu2	pERA-13	Sc-13	This study
Sc-26	pTEF1-GFP (XII-5-MarkerFree); pADH1-PCP-Mxi1-tCYC1 (X-4-MarkerFree); pADH1-MCP-VPR-tCYC1 (XI-5-MarkerFree); MATa ura3 leu2	pERA-13	Sc-14	This study
Sc-27	pTDH3-GFP (XII-5-MarkerFree); pADH1-PCP-Mxi1-tCYC1 (X-4-MarkerFree); pADH1-MCP-VPR-tCYC1 (XI-5-MarkerFree); MATa ura3 leu2	pERA-14	Sc-15	This study
Sc-28	pERG8-GFP (XII-5-MarkerFree); pADH1-PCP-Mxi1-tCYC1 (X-4-MarkerFree); pADH1-MCP-VPR-tCYC1 (XI-5-MarkerFree); MATa ura3 leu2	pERA-13	Sc-16	This study
Sc-29	pERG9-GFP (XII-5-MarkerFree); pADH1-PCP-Mxi1-tCYC1 (X-4-MarkerFree); pADH1-MCP-VPR-tCYC1 (XI-5-MarkerFree); MATa ura3 leu2	pERA-13	Sc-17	This study
Sc-30	pERG12-GFP (XII-5-MarkerFree); pADH1-PCP-Mxi1-tCYC1 (X-4-MarkerFree); pADH1-MCP-VPR-tCYC1 (XI-5-MarkerFree); MATa ura3 leu2	pERA-13	Sc-18	This study
Sc-31	pERG19-GFP (XII-5-MarkerFree); pADH1-PCP-Mxi1-tCYC1 (X-4-MarkerFree); pADH1-MCP-VPR-tCYC1 (XI-5-MarkerFree); MATa ura3 leu2	pERA-13	Sc-19	This study
Sc-32	pERG20-GFP (XII-5-MarkerFree); pADH1-PCP-Mxi1-tCYC1 (X-4-MarkerFree); pADH1-MCP-VPR-tCYC1 (XI-5-MarkerFree); MATa ura3 leu2	pERA-13	Sc-20	This study
Sc-33	pHMG1-GFP (XII-5-MarkerFree); pADH1-PCP-Mxi1-tCYC1 (X-4-MarkerFree); pADH1-MCP-VPR-tCYC1 (XI-5-MarkerFree); MATa ura3 leu2	pERA-13	Sc-21	This study
Sc-34	pHMG2-GFP (XII-5-MarkerFree); pADH1-PCP-Mxi1-tCYC1 (X-4-MarkerFree); pADH1-MCP-VPR-tCYC1 (XI-5-MarkerFree); MATa ura3 leu2	pERA-13	Sc-22	This study
Sc-35	pRNR2-GFP (XII-5-MarkerFree); pADH1-PCP-Mxi1-tCYC1 (X-4-MarkerFree); pADH1-MCP-VPR-tCYC1 (XI-5-MarkerFree); MATa ura3 leu2	pERA-13; pERA-15	Sc-11	This study
Sc-36	pRNR2-GFP (XII-5-MarkerFree); pADH1-PCP-Mxi1-tCYC1 (X-4-MarkerFree); pADH1-MCP-VPR-tCYC1 (XI-5-MarkerFree); MATa ura3 leu2	pERA-13; pERA-16	Sc-11	This study
Sc-37	pRNR2-GFP (XII-5-MarkerFree); pADH1-PCP-Mxi1-tCYC1 (X-4-MarkerFree); pADH1-MCP-VPR-tCYC1 (XI-5-MarkerFree); MATa ura3 leu2	pERA-13; pERA-17	Sc-11	This study
Sc-38	pRNR2-GFP (XII-5-MarkerFree); pADH1-PCP-Mxi1-tCYC1 (X-4-MarkerFree); pADH1-MCP-VPR-tCYC1 (XI-5-MarkerFree); MATa ura3 leu2	pERA-13; pERA-18	Sc-11	This study
Sc-39	pRNR2-GFP (XII-5-MarkerFree); pADH1-PCP-Mxi1-tCYC1 (X-4-MarkerFree); pADH1-MCP-VPR-tCYC1 (XI-5-MarkerFree); MATa ura3 leu2	pERA-13; pERA-19	Sc-11	This study
Sc-40	pRNR2-GFP (XII-5-MarkerFree); pADH1-PCP-Mxi1-tCYC1 (X-4-MarkerFree); pADH1-MCP-VPR-tCYC1 (XI-5-MarkerFree); MATa ura3 leu2	pERA-13; pERA-20	Sc-11	This study
Sc-41	pRNR2-GFP (XII-5-MarkerFree); pADH1-PCP-Mxi1-tCYC1 (X-4-MarkerFree); pADH1-MCP-VPR-tCYC1 (XI-5-MarkerFree); MATa ura3 leu2	pERA-13; pERA-21	Sc-11	This study
Sc-42	pRNR2-GFP (XII-5-MarkerFree); pADH1-PCP-Mxi1-tCYC1 (X-4-MarkerFree); pADH1-MCP-VPR-tCYC1 (XI-5-MarkerFree); MATa ura3 leu2	pERA-13; pERA-22	Sc-11	This study
Sc-43	pBTS1-GFP (XII-5-MarkerFree); pADH1-PCP-Mxi1-tCYC1 (X-4-MarkerFree); pADH1-MCP-VPR-tCYC1 (XI-5-MarkerFree); MATa ura3 leu2	pERA-13; pERA-23	Sc-12	This study
Sc-44	pBTS1-GFP (XII-5-MarkerFree); pADH1-PCP-Mxi1-tCYC1 (X-4-MarkerFree); pADH1-MCP-VPR-tCYC1 (XI-5-MarkerFree); MATa ura3 leu2	pERA-13; pERA-24	Sc-12	This study
Sc-45	pBTS1-GFP (XII-5-MarkerFree); pADH1-PCP-Mxi1-tCYC1 (X-4-MarkerFree); pADH1-MCP-VPR-tCYC1 (XI-5-MarkerFree); MATa ura3 leu2	pERA-13; pERA-25	Sc-12	This study
Sc-46	pBTS1-GFP (XII-5-MarkerFree); pADH1-PCP-Mxi1-tCYC1 (X-4-MarkerFree); pADH1-MCP-VPR-tCYC1 (XI-5-MarkerFree); MATa ura3 leu2	pERA-13; pERA-26	Sc-12	This study
Sc-47	pBTS1-GFP (XII-5-MarkerFree); pADH1-PCP-Mxi1-tCYC1 (X-4-MarkerFree); pADH1-MCP-VPR-tCYC1 (XI-5-MarkerFree); MATa ura3 leu2	pERA-13; pERA-27	Sc-12	This study
Sc-48	pBTS1-GFP (XII-5-MarkerFree); pADH1-PCP-Mxi1-tCYC1 (X-4-MarkerFree); pADH1-MCP-VPR-tCYC1 (XI-5-MarkerFree); MATa ura3 leu2	pERA-13; pERA-28	Sc-12	This study
Sc-49	pPGK1-GFP (XII-5-MarkerFree); pADH1-PCP-Mxi1-tCYC1 (X-4-MarkerFree); pADH1-MCP-VPR-tCYC1 (XI-5-MarkerFree); MATa ura3 leu2	pERA-13; pERA-29	Sc-13	This study
Sc-50	pPGK1-GFP (XII-5-MarkerFree); pADH1-PCP-Mxi1-tCYC1 (X-4-MarkerFree); pADH1-MCP-VPR-tCYC1 (XI-5-MarkerFree); MATa ura3 leu2	pERA-13; pERA-30	Sc-13	This study
Sc-51	pPGK1-GFP (XII-5-MarkerFree); pADH1-PCP-Mxi1-tCYC1 (X-4-MarkerFree); pADH1-MCP-VPR-tCYC1 (XI-5-MarkerFree); MATa ura3 leu2	pERA-13; pERA-31	Sc-13	This study
Sc-52	pPGK1-GFP (XII-5-MarkerFree); pADH1-PCP-Mxi1-tCYC1 (X-4-MarkerFree); pADH1-MCP-VPR-tCYC1 (XI-5-MarkerFree); MATa ura3 leu2	pERA-13; pERA-32	Sc-13	This study
Sc-53	pPGK1-GFP (XII-5-MarkerFree); pADH1-PCP-Mxi1-tCYC1 (X-4-MarkerFree); pADH1-MCP-VPR-tCYC1 (XI-5-MarkerFree); MATa ura3 leu2	pERA-13; pERA-33	Sc-13	This study
Sc-54	pPGK1-GFP (XII-5-MarkerFree); pADH1-PCP-Mxi1-tCYC1 (X-4-MarkerFree); pADH1-MCP-VPR-tCYC1 (XI-5-MarkerFree); MATa ura3 leu2	pERA-13; pERA-34	Sc-13	This study
Sc-55	pPGK1-GFP (XII-5-MarkerFree); pADH1-PCP-Mxi1-tCYC1 (X-4-MarkerFree); pADH1-MCP-VPR-tCYC1 (XI-5-MarkerFree); MATa ura3 leu2	pERA-13; pERA-35	Sc-13	This study
Sc-56	pPGK1-GFP (XII-5-MarkerFree); pADH1-PCP-Mxi1-tCYC1 (X-4-MarkerFree); pADH1-MCP-VPR-tCYC1 (XI-5-MarkerFree); MATa ura3 leu2	pERA-13; pERA-36	Sc-13	This study
Sc-57	pPGK1-GFP (XII-5-MarkerFree); pADH1-PCP-Mxi1-tCYC1 (X-4-MarkerFree); pADH1-MCP-VPR-tCYC1 (XI-5-MarkerFree); MATa ura3 leu2	pERA-13; pERA-37	Sc-13	This study
Sc-58	pPGK1-GFP (XII-5-MarkerFree); pADH1-PCP-Mxi1-tCYC1 (X-4-MarkerFree); pADH1-MCP-VPR-tCYC1 (XI-5-MarkerFree); MATa ura3 leu2	pERA-13; pERA-38	Sc-13	This study
Sc-59	pTEF1-GFP (XII-5-MarkerFree); pADH1-PCP-Mxi1-tCYC1 (X-4-MarkerFree); pADH1-MCP-VPR-tCYC1 (XI-5-MarkerFree); MATa ura3 leu2	pERA-13; pERA-39	Sc-14	This study
Sc-60	pTEF1-GFP (XII-5-MarkerFree); pADH1-PCP-Mxi1-tCYC1 (X-4-MarkerFree); pADH1-MCP-VPR-tCYC1 (XI-5-MarkerFree); MATa ura3 leu2	pERA-13; pERA-40	Sc-14	This study
Sc-61	pTEF1-GFP (XII-5-MarkerFree); pADH1-PCP-Mxi1-tCYC1 (X-4-MarkerFree); pADH1-MCP-VPR-tCYC1 (XI-5-MarkerFree); MATa ura3 leu2	pERA-13; pERA-41	Sc-14	This study
Sc-62	pTEF1-GFP (XII-5-MarkerFree); pADH1-PCP-Mxi1-tCYC1 (X-4-MarkerFree); pADH1-MCP-VPR-tCYC1 (XI-5-MarkerFree); MATa ura3 leu2	pERA-13; pERA-42	Sc-14	This study
Sc-63	pTEF1-GFP (XII-5-MarkerFree); pADH1-PCP-Mxi1-tCYC1 (X-4-MarkerFree); pADH1-MCP-VPR-tCYC1 (XI-5-MarkerFree); MATa ura3 leu2	pERA-13; pERA-43	Sc-14	This study
Sc-64	pTEF1-GFP (XII-5-MarkerFree); pADH1-PCP-Mxi1-tCYC1 (X-4-MarkerFree); pADH1-MCP-VPR-tCYC1 (XI-5-MarkerFree); MATa ura3 leu2	pERA-13; pERA-44	Sc-14	This study
Sc-65	pTDH3-GFP (XII-5-MarkerFree); pADH1-PCP-Mxi1-tCYC1 (X-4-MarkerFree); pADH1-MCP-VPR-tCYC1 (XI-5-MarkerFree); MATa ura3 leu2	pERA-14 pERA-45	Sc-15	This study
Sc-66	pTDH3-GFP (XII-5-MarkerFree); pADH1-PCP-Mxi1-tCYC1 (X-4-MarkerFree); pADH1-MCP-VPR-tCYC1 (XI-5-MarkerFree); MATa ura3 leu2	pERA-14 pERA-46	Sc-15	This study
Sc-67	pTDH3-GFP (XII-5-MarkerFree); pADH1-PCP-Mxi1-tCYC1 (X-4-MarkerFree); pADH1-MCP-VPR-tCYC1 (XI-5-MarkerFree); MATa ura3 leu2	pERA-14 pERA-47	Sc-15	This study
Sc-68	pTDH3-GFP (XII-5-MarkerFree); pADH1-PCP-Mxi1-tCYC1 (X-4-MarkerFree); pADH1-MCP-VPR-tCYC1 (XI-5-MarkerFree); MATa ura3 leu2	pERA-14 pERA-48	Sc-15	This study
Sc-69	pTDH3-GFP (XII-5-MarkerFree); pADH1-PCP-Mxi1-tCYC1 (X-4-MarkerFree); pADH1-MCP-VPR-tCYC1 (XI-5-MarkerFree); MATa ura3 leu2	pERA-14 pERA-49	Sc-15	This study
Sc-70	pTDH3-GFP (XII-5-MarkerFree); pADH1-PCP-Mxi1-tCYC1 (X-4-MarkerFree); pADH1-MCP-VPR-tCYC1 (XI-5-MarkerFree); MATa ura3 leu2	pERA-14 pERA-50	Sc-15	This study
Sc-71	pTDH3-GFP (XII-5-MarkerFree); pADH1-PCP-Mxi1-tCYC1 (X-4-MarkerFree); pADH1-MCP-VPR-tCYC1 (XI-5-MarkerFree); MATa ura3 leu2	pERA-14 pERA-51	Sc-15	This study
Sc-72	pTDH3-GFP (XII-5-MarkerFree); pADH1-PCP-Mxi1-tCYC1 (X-4-MarkerFree); pADH1-MCP-VPR-tCYC1 (XI-5-MarkerFree); MATa ura3 leu2	pERA-14 pERA-52	Sc-15	This study
Sc-73	pERG8-GFP (XII-5-MarkerFree); pADH1-PCP-Mxi1-tCYC1 (X-4-MarkerFree); pADH1-MCP-VPR-tCYC1 (XI-5-MarkerFree); MATa ura3 leu2	pERA-13; pERA-53	Sc-16	This study
Sc-74	pERG8-GFP (XII-5-MarkerFree); pADH1-PCP-Mxi1-tCYC1 (X-4-MarkerFree); pADH1-MCP-VPR-tCYC1 (XI-5-MarkerFree); MATa ura3 leu2	pERA-13; pERA-54	Sc-16	This study
Sc-75	pERG8-GFP (XII-5-MarkerFree); pADH1-PCP-Mxi1-tCYC1 (X-4-MarkerFree); pADH1-MCP-VPR-tCYC1 (XI-5-MarkerFree); MATa ura3 leu2	pERA-13; pERA-55	Sc-16	This study
Sc-76	pERG8-GFP (XII-5-MarkerFree); pADH1-PCP-Mxi1-tCYC1 (X-4-MarkerFree); pADH1-MCP-VPR-tCYC1 (XI-5-MarkerFree); MATa ura3 leu2	pERA-13; pERA-56	Sc-16	This study
Sc-77	pERG9-GFP (XII-5-MarkerFree); pADH1-PCP-Mxi1-tCYC1 (X-4-MarkerFree); pADH1-MCP-VPR-tCYC1 (XI-5-MarkerFree); MATa ura3 leu2	pERA-13; pERA-57	Sc-17	This study
Sc-78	pERG9-GFP (XII-5-MarkerFree); pADH1-PCP-Mxi1-tCYC1 (X-4-MarkerFree); pADH1-MCP-VPR-tCYC1 (XI-5-MarkerFree); MATa ura3 leu2	pERA-13; pERA-58	Sc-17	This study
Sc-79	pERG9-GFP (XII-5-MarkerFree); pADH1-PCP-Mxi1-tCYC1 (X-4-MarkerFree); pADH1-MCP-VPR-tCYC1 (XI-5-MarkerFree); MATa ura3 leu2	pERA-13; pERA-59	Sc-17	This study
Sc-80	pERG9-GFP (XII-5-MarkerFree); pADH1-PCP-Mxi1-tCYC1 (X-4-MarkerFree); pADH1-MCP-VPR-tCYC1 (XI-5-MarkerFree); MATa ura3 leu2	pERA-13; pERA-60	Sc-17	This study
Sc-81	pERG9-GFP (XII-5-MarkerFree); pADH1-PCP-Mxi1-tCYC1 (X-4-MarkerFree); pADH1-MCP-VPR-tCYC1 (XI-5-MarkerFree); MATa ura3 leu2	pERA-13; pERA-61	Sc-17	This study
Sc-82	pERG9-GFP (XII-5-MarkerFree); pADH1-PCP-Mxi1-tCYC1 (X-4-MarkerFree); pADH1-MCP-VPR-tCYC1 (XI-5-MarkerFree); MATa ura3 leu2	pERA-13; pERA-62	Sc-17	This study
Sc-83	pERG9-GFP (XII-5-MarkerFree); pADH1-PCP-Mxi1-tCYC1 (X-4-MarkerFree); pADH1-MCP-VPR-tCYC1 (XI-5-MarkerFree); MATa ura3 leu2	pERA-13; pERA-63	Sc-17	This study
Sc-84	pERG9-GFP (XII-5-MarkerFree); pADH1-PCP-Mxi1-tCYC1 (X-4-MarkerFree); pADH1-MCP-VPR-tCYC1 (XI-5-MarkerFree); MATa ura3 leu2	pERA-13; pERA-64	Sc-17	This study
Sc-85	pERG9-GFP (XII-5-MarkerFree); pADH1-PCP-Mxi1-tCYC1 (X-4-MarkerFree); pADH1-MCP-VPR-tCYC1 (XI-5-MarkerFree); MATa ura3 leu2	pERA-13; pERA-65	Sc-17	This study
Sc-86	pERG9-GFP (XII-5-MarkerFree); pADH1-PCP-Mxi1-tCYC1 (X-4-MarkerFree); pADH1-MCP-VPR-tCYC1 (XI-5-MarkerFree); MATa ura3 leu2	pERA-13; pERA-66	Sc-17	This study
Sc-87	pERG9-GFP (XII-5-MarkerFree); pADH1-PCP-Mxi1-tCYC1 (X-4-MarkerFree); pADH1-MCP-VPR-tCYC1 (XI-5-MarkerFree); MATa ura3 leu2	pERA-13; pERA-67	Sc-17	This study
Sc-88	pERG9-GFP (XII-5-MarkerFree); pADH1-PCP-Mxi1-tCYC1 (X-4-MarkerFree); pADH1-MCP-VPR-tCYC1 (XI-5-MarkerFree); MATa ura3 leu2	pERA-13; pERA-68	Sc-17	This study
Sc-89	pERG12-GFP (XII-5-MarkerFree); pADH1-PCP-Mxi1-tCYC1 (X-4-MarkerFree); pADH1-MCP-VPR-tCYC1 (XI-5-MarkerFree); MATa ura3 leu2	pERA-13; pERA-69	Sc-18	This study
Sc-90	pERG12-GFP (XII-5-MarkerFree); pADH1-PCP-Mxi1-tCYC1 (X-4-MarkerFree); pADH1-MCP-VPR-tCYC1 (XI-5-MarkerFree); MATa ura3 leu2	pERA-13; pERA-70	Sc-18	This study
Sc-91	pERG12-GFP (XII-5-MarkerFree); pADH1-PCP-Mxi1-tCYC1 (X-4-MarkerFree); pADH1-MCP-VPR-tCYC1 (XI-5-MarkerFree); MATa ura3 leu2	pERA-13; pERA-71	Sc-18	This study
Sc-92	pERG12-GFP (XII-5-MarkerFree); pADH1-PCP-Mxi1-tCYC1 (X-4-MarkerFree); pADH1-MCP-VPR-tCYC1 (XI-5-MarkerFree); MATa ura3 leu2	pERA-13; pERA-72	Sc-18	This study
Sc-93	pERG12-GFP (XII-5-MarkerFree); pADH1-PCP-Mxi1-tCYC1 (X-4-MarkerFree); pADH1-MCP-VPR-tCYC1 (XI-5-MarkerFree); MATa ura3 leu2	pERA-13; pERA-73	Sc-18	This study
Sc-94	pERG12-GFP (XII-5-MarkerFree); pADH1-PCP-Mxi1-tCYC1 (X-4-MarkerFree); pADH1-MCP-VPR-tCYC1 (XI-5-MarkerFree); MATa ura3 leu2	pERA-13; pERA-74	Sc-18	This study
Sc-95	pERG12-GFP (XII-5-MarkerFree); pADH1-PCP-Mxi1-tCYC1 (X-4-MarkerFree); pADH1-MCP-VPR-tCYC1 (XI-5-MarkerFree); MATa ura3 leu2	pERA-13; pERA-75	Sc-18	This study
Sc-96	pERG12-GFP (XII-5-MarkerFree); pADH1-PCP-Mxi1-tCYC1 (X-4-MarkerFree); pADH1-MCP-VPR-tCYC1 (XI-5-MarkerFree); MATa ura3 leu2	pERA-13; pERA-76	Sc-18	This study
Sc-97	pERG12-GFP (XII-5-MarkerFree); pADH1-PCP-Mxi1-tCYC1 (X-4-MarkerFree); pADH1-MCP-VPR-tCYC1 (XI-5-MarkerFree); MATa ura3 leu2	pERA-13; pERA-77	Sc-18	This study
Sc-98	pERG12-GFP (XII-5-MarkerFree); pADH1-PCP-Mxi1-tCYC1 (X-4-MarkerFree); pADH1-MCP-VPR-tCYC1 (XI-5-MarkerFree); MATa ura3 leu2	pERA-13; pERA-78	Sc-18	This study
Sc-99	pERG19-GFP (XII-5-MarkerFree); pADH1-PCP-Mxi1-tCYC1 (X-4-MarkerFree); pADH1-MCP-VPR-tCYC1 (XI-5-MarkerFree); MATa ura3 leu2	pERA-13; pERA-79	Sc-19	This study
Sc-100	pERG19-GFP (XII-5-MarkerFree); pADH1-PCP-Mxi1-tCYC1 (X-4-MarkerFree); pADH1-MCP-VPR-tCYC1 (XI-5-MarkerFree); MATa ura3 leu2	pERA-13; pERA-80	Sc-19	This study
Sc-101	pERG19-GFP (XII-5-MarkerFree); pADH1-PCP-Mxi1-tCYC1 (X-4-MarkerFree); pADH1-MCP-VPR-tCYC1 (XI-5-MarkerFree); MATa ura3 leu2	pERA-13; pERA-81	Sc-19	This study
Sc-102	pERG19-GFP (XII-5-MarkerFree); pADH1-PCP-Mxi1-tCYC1 (X-4-MarkerFree); pADH1-MCP-VPR-tCYC1 (XI-5-MarkerFree); MATa ura3 leu2	pERA-13; pERA-82	Sc-19	This study
Sc-103	pERG20-GFP (XII-5-MarkerFree); pADH1-PCP-Mxi1-tCYC1 (X-4-MarkerFree); pADH1-MCP-VPR-tCYC1 (XI-5-MarkerFree); MATa ura3 leu2	pERA-13; pERA-83	Sc-20	This study
Sc-104	pERG20-GFP (XII-5-MarkerFree); pADH1-PCP-Mxi1-tCYC1 (X-4-MarkerFree); pADH1-MCP-VPR-tCYC1 (XI-5-MarkerFree); MATa ura3 leu2	pERA-13; pERA-84	Sc-20	This study
Sc-105	pERG20-GFP (XII-5-MarkerFree); pADH1-PCP-Mxi1-tCYC1 (X-4-MarkerFree); pADH1-MCP-VPR-tCYC1 (XI-5-MarkerFree); MATa ura3 leu2	pERA-13; pERA-85	Sc-20	This study
Sc-106	pERG20-GFP (XII-5-MarkerFree); pADH1-PCP-Mxi1-tCYC1 (X-4-MarkerFree); pADH1-MCP-VPR-tCYC1 (XI-5-MarkerFree); MATa ura3 leu2	pERA-13; pERA-86	Sc-20	This study
Sc-107	pERG20-GFP (XII-5-MarkerFree); pADH1-PCP-Mxi1-tCYC1 (X-4-MarkerFree); pADH1-MCP-VPR-tCYC1 (XI-5-MarkerFree); MATa ura3 leu2	pERA-13; pERA-87	Sc-20	This study
Sc-108	pERG20-GFP (XII-5-MarkerFree); pADH1-PCP-Mxi1-tCYC1 (X-4-MarkerFree); pADH1-MCP-VPR-tCYC1 (XI-5-MarkerFree); MATa ura3 leu2	pERA-13; pERA-88	Sc-20	This study
Sc-109	pERG20-GFP (XII-5-MarkerFree); pADH1-PCP-Mxi1-tCYC1 (X-4-MarkerFree); pADH1-MCP-VPR-tCYC1 (XI-5-MarkerFree); MATa ura3 leu2	pERA-13; pERA-89	Sc-20	This study
Sc-110	pERG20-GFP (XII-5-MarkerFree); pADH1-PCP-Mxi1-tCYC1 (X-4-MarkerFree); pADH1-MCP-VPR-tCYC1 (XI-5-MarkerFree); MATa ura3 leu2	pERA-13; pERA-90	Sc-20	This study
Sc-111	pHMG1-GFP (XII-5-MarkerFree); pADH1-PCP-Mxi1-tCYC1 (X-4-MarkerFree); pADH1-MCP-VPR-tCYC1 (XI-5-MarkerFree); MATa ura3 leu2	pERA-13; pERA-91	Sc-21	This study
Sc-112	pHMG1-GFP (XII-5-MarkerFree); pADH1-PCP-Mxi1-tCYC1 (X-4-MarkerFree); pADH1-MCP-VPR-tCYC1 (XI-5-MarkerFree); MATa ura3 leu2	pERA-13; pERA-92	Sc-21	This study
Sc-113	pHMG1-GFP (XII-5-MarkerFree); pADH1-PCP-Mxi1-tCYC1 (X-4-MarkerFree); pADH1-MCP-VPR-tCYC1 (XI-5-MarkerFree); MATa ura3 leu2	pERA-13; pERA-93	Sc-21	This study
Sc-114	pHMG1-GFP (XII-5-MarkerFree); pADH1-PCP-Mxi1-tCYC1 (X-4-MarkerFree); pADH1-MCP-VPR-tCYC1 (XI-5-MarkerFree); MATa ura3 leu2	pERA-13; pERA-94	Sc-21	This study
Sc-115	pHMG1-GFP (XII-5-MarkerFree); pADH1-PCP-Mxi1-tCYC1 (X-4-MarkerFree); pADH1-MCP-VPR-tCYC1 (XI-5-MarkerFree); MATa ura3 leu2	pERA-13; pERA-95	Sc-21	This study
Sc-116	pHMG1-GFP (XII-5-MarkerFree); pADH1-PCP-Mxi1-tCYC1 (X-4-MarkerFree); pADH1-MCP-VPR-tCYC1 (XI-5-MarkerFree); MATa ura3 leu2	pERA-13; pERA-96	Sc-21	This study
Sc-117	pHMG2-GFP (XII-5-MarkerFree); pADH1-PCP-Mxi1-tCYC1 (X-4-MarkerFree); pADH1-MCP-VPR-tCYC1 (XI-5-MarkerFree); MATa ura3 leu2	pERA-13; pERA-97	Sc-22	This study
Sc-118	pHMG2-GFP (XII-5-MarkerFree); pADH1-PCP-Mxi1-tCYC1 (X-4-MarkerFree); pADH1-MCP-VPR-tCYC1 (XI-5-MarkerFree); MATa ura3 leu2	pERA-13; pERA-98	Sc-22	This study
Sc-119	pHMG2-GFP (XII-5-MarkerFree); pADH1-PCP-Mxi1-tCYC1 (X-4-MarkerFree); pADH1-MCP-VPR-tCYC1 (XI-5-MarkerFree); MATa ura3 leu2	pERA-13; pERA-99	Sc-22	This study
Sc-120	pHMG2-GFP (XII-5-MarkerFree); pADH1-PCP-Mxi1-tCYC1 (X-4-MarkerFree); pADH1-MCP-VPR-tCYC1 (XI-5-MarkerFree); MATa ura3 leu2	pERA-13; pERA-100	Sc-22	This study
Sc-121	pHMG2-GFP (XII-5-MarkerFree); pADH1-PCP-Mxi1-tCYC1 (X-4-MarkerFree); pADH1-MCP-VPR-tCYC1 (XI-5-MarkerFree); MATa ura3 leu2	pERA-13; pERA-101	Sc-22	This study
Sc-122	pHMG2-GFP (XII-5-MarkerFree); pADH1-PCP-Mxi1-tCYC1 (X-4-MarkerFree); pADH1-MCP-VPR-tCYC1 (XI-5-MarkerFree); MATa ura3 leu2	pERA-13; pERA-102	Sc-22	This study
Sc-123	pPGK1-BTS1-tCYC1 (XI–2-MarkerFree); pTEF1–crtYB-tCYC1 (XII–2-MarkerFree); ADH1t-crtI–pTDH3 (X–3-MarkerFree); pADH1-PCP-Mxi1-tCYC1 (X-4-MarkerFree); pADH1-MCP-VPR-tCYC1 (XI-5-MarkerFree); MATa ura3 leu2	N/A	Sc-10	This study
Sc-124	pPGK1-BTS1-tCYC1 (XI–2-MarkerFree); pTEF1–crtYB-tCYC1 (XII–2-MarkerFree); ADH1t-crtI–pTDH3 (X–3-MarkerFree); pADH1-PCP-Mxi1-tCYC1 (X-4-MarkerFree); pADH1-MCP-VPR-tCYC1 (XI-5-MarkerFree); MATa ura3 leu2	pERA-13; p0054	Sc-123	This study
Sc-125	pPGK1-BTS1-tCYC1 (XI–2-MarkerFree); pTEF1–crtYB-tCYC1 (XII–2-MarkerFree); ADH1t-crtI–pTDH3 (X–3-MarkerFree); pADH1-PCP-Mxi1-tCYC1 (X-4-MarkerFree); pADH1-MCP-VPR-tCYC1 (XI-5-MarkerFree); MATa ura3 leu2	pERA-14; pERA-103	Sc-123	This study
Sc-126	pPGK1-BTS1-tCYC1 (XI–2-MarkerFree); pTEF1–crtYB-tCYC1 (XII–2-MarkerFree); ADH1t-crtI–pTDH3 (X–3-MarkerFree); pADH1-PCP-Mxi1-tCYC1 (X-4-MarkerFree); pADH1-MCP-VPR-tCYC1 (XI-5-MarkerFree); MATa ura3 leu2	pERA-13; pERA-104	Sc-123	This study
Sc-127	pPGK1-BTS1-tCYC1 (XI–2-MarkerFree); pTEF1–crtYB-tCYC1 (XII–2-MarkerFree); ADH1t-crtI–pTDH3 (X–3-MarkerFree); pADH1-PCP-Mxi1-tCYC1 (X-4-MarkerFree); pADH1-MCP-VPR-tCYC1 (XI-5-MarkerFree); MATa ura3 leu2	pERA-13; pERA-105	Sc-123	This study
Sc-128	pPGK1-BTS1-tCYC1 (XI–2-MarkerFree); pTEF1–crtYB-tCYC1 (XII–2-MarkerFree); ADH1t-crtI–pTDH3 (X–3-MarkerFree); pADH1-PCP-Mxi1-tCYC1 (X-4-MarkerFree); pADH1-MCP-VPR-tCYC1 (XI-5-MarkerFree); MATa ura3 leu2	pERA-13; pERA-29	Sc-123	This study
Sc-129	pPGK1-BTS1-tCYC1 (XI–2-MarkerFree); pTEF1–crtYB-tCYC1 (XII–2-MarkerFree); ADH1t-crtI–pTDH3 (X–3-MarkerFree); pADH1-PCP-Mxi1-tCYC1 (X-4-MarkerFree); pADH1-MCP-VPR-tCYC1 (XI-5-MarkerFree); MATa ura3 leu2	pERA-14; pERA-48	Sc-123	This study
Sc-130	pPGK1-BTS1-tCYC1 (XI–2-MarkerFree); pTEF1–crtYB-tCYC1 (XII–2-MarkerFree); ADH1t-crtI–pTDH3 (X–3-MarkerFree); pADH1-PCP-Mxi1-tCYC1 (X-4-MarkerFree); pADH1-MCP-VPR-tCYC1 (XI-5-MarkerFree); MATa ura3 leu2	pERA-13; pERA-62	Sc-123	This study
Sc-131	pPGK1-BTS1-tCYC1 (XI–2-MarkerFree); pTEF1–crtYB-tCYC1 (XII–2-MarkerFree); ADH1t-crtI–pTDH3 (X–3-MarkerFree); pADH1-PCP-Mxi1-tCYC1 (X-4-MarkerFree); pADH1-MCP-VPR-tCYC1 (XI-5-MarkerFree); MATa ura3 leu2	pERA-13; pERA-67	Sc-123	This study
Sc-132	pPGK1-BTS1-tCYC1 (XI–2-MarkerFree); pTEF1–crtYB-tCYC1 (XII–2-MarkerFree); ADH1t-crtI–pTDH3 (X–3-MarkerFree); pADH1-PCP-Mxi1-tCYC1 (X-4-MarkerFree); pADH1-MCP-VPR-tCYC1 (XI-5-MarkerFree); MATa ura3 leu2	pERA-13; pERA-85	Sc-123	This study
Sc-133	pPGK1-BTS1-tCYC1 (XI–2-MarkerFree); pTEF1–crtYB-tCYC1 (XII–2-MarkerFree); ADH1t-crtI–pTDH3 (X–3-MarkerFree); pADH1-PCP-Mxi1-tCYC1 (X-4-MarkerFree); pADH1-MCP-VPR-tCYC1 (XI-5-MarkerFree); MATa ura3 leu2	pERA-13; pERA-86	Sc-123	This study
Sc-134	pPGK1-BTS1-tCYC1 (XI–2-MarkerFree); pTEF1–crtYB-tCYC1 (XII–2-MarkerFree); ADH1t-crtI–pTDH3 (X–3-MarkerFree); pADH1-PCP-Mxi1-tCYC1 (X-4-MarkerFree); pADH1-MCP-VPR-tCYC1 (XI-5-MarkerFree); MATa ura3 leu2	pERA-13; pERA-95	Sc-123	This study
Sc-135	pPGK1-BTS1-tCYC1 (XI–2-MarkerFree); pTEF1–crtYB-tCYC1 (XII–2-MarkerFree); ADH1t-crtI–pTDH3 (X–3-MarkerFree); pADH1-PCP-Mxi1-tCYC1 (X-4-MarkerFree); pADH1-MCP-VPR-tCYC1 (XI-5-MarkerFree); MATa ura3 leu2	pERA-13; pERA-96	Sc-123	This study
Sc-136	pPGK1-BTS1-tCYC1 (XI–2-MarkerFree); pTEF1–crtYB-tCYC1 (XII–2-MarkerFree); ADH1t-crtI–pTDH3 (X–3-MarkerFree); pADH1-PCP-Mxi1-tCYC1 (X-4-MarkerFree); pADH1-MCP-VPR-tCYC1 (XI-5-MarkerFree); MATa ura3 leu2	pERA-13; pERA-100	Sc-123	This study
Sc-137	MATa ura3 his3	pERA-110	CEN.PK113-11C	This study
Sc-138	MATa ura3 his3	pERA-111	CEN.PK113-11C	This study
Sc-139	MATa ura3 his3	pERA-110; pERA-109	Sc-137	This study
Sc-140	MATa ura3 his3	pERA-110; pERA-112	Sc-137	This study
Sc-141	MATa ura3 his3	pERA-110; pERA-113	Sc-137	This study
Sc-142	MATa ura3 his3	pERA-110; pERA-114	Sc-137	This study
Sc-143	MATa ura3 his3	pERA-110; pERA-115	Sc-137	This study
Sc-144	MATa ura3 his3	pERA-110; pERA-116	Sc-137	This study
Sc-145	MATa ura3 his3	pERA-110; pERA-117	Sc-137	This study
Sc-146	MATa ura3 his3	pERA-110; pERA-118	Sc-137	This study
Sc-147	MATa ura3 his3	pERA-110; pERA-119	Sc-137	This study
Sc-148	MATa ura3 his3	pERA-110; pERA-120	Sc-137	This study
Sc-149	MATa ura3 his3	pERA-110; pERA-121	Sc-137	This study
Sc-150	MATa ura3 his3	pERA-111; pERA-109	Sc-138	This study
Sc-151	MATa ura3 his3	pERA-111; pERA-122	Sc-138	This study
Sc-152	MATa ura3 his3	pERA-111; pERA-123	Sc-138	This study
Sc-153	MATa ura3 his3	pERA-111; pERA-124	Sc-138	This study
Sc-154	MATa ura3 his3	pERA-111; pERA-125	Sc-138	This study
Sc-155	MATa ura3 his3	pERA-111; pERA-126	Sc-138	This study
Sc-156	MATa ura3 his3	pERA-111; pERA-127	Sc-138	This study
Sc-157	MATa ura3 his3	pERA-111; pERA-128	Sc-138	This study
Sc-158	MATa ura3 his3	pERA-111; pERA-129	Sc-138	This study
Sc-159	MATa ura3 his3	pERA-111; pERA-130	Sc-138	This study
Sc-160	MATa ura3 his3	pERA-111; pERA-131	Sc-138	This study
Sc-161	pHXT7-ACC1**-tCYC1 (X-2 loci)	pERA-109	CEN.PK113-11C	This study
Sc-162	pHXT7-ACC1**-tCYC1 (X-2 loci)	pERA-112	CEN.PK113-11C	This study
Sc-163	pHXT7-ACC1**-tCYC1 (X-2 loci)	pERA-117	CEN.PK113-11C	This study
Sc-164	pHXT7-ACC1**-tCYC1 (X-2 loci)	pERA-122	CEN.PK113-11C	This study
Sc-165	pHXT7-ACC1**-tCYC1 (X-2 loci)	pERA-127	CEN.PK113-11C	This study
Sc-166	pHXT7-ACC1**-tCYC1 (X-2 loci)	pERA-132	CEN.PK113-11C	This study
Sc-167	pHXT7-ACC1**-tCYC1 (X-2 loci)	pERA-133	CEN.PK113-11C	This study
Sc-168	pOLE1-GFP-tCYC1 (MarkerFree-XII-5); MATa ura3 leu2	N/A	CEN.PK102-3A	This study
Sc-169	pOLE1-GFP-tCYC1 (MarkerFree-XII-5); MATa ura3 leu2	pERA-109	Sc-168	This study
Sc-170	pOLE1-GFP-tCYC1 (MarkerFree-XII-5); MATa ura3 leu2	pERA-112	Sc-168	This study
Sc-171	pOLE1-GFP-tCYC1 (MarkerFree-XII-5); MATa ura3 leu2	pERA-117	Sc-168	This study
Sc-172	pHMG1-GFP (XII-5-MarkerFree); MATa ura3 leu2	N/A	CEN.PK102-3A	This study
Sc-173	pHMG1-GFP (XII-5-MarkerFree); MATa ura3 leu2	pERA-109	Sc-172	This study
Sc-174	pHMG1-GFP (XII-5-MarkerFree); MATa ura3 leu2	pERA-134	Sc-172	This study
Sc-175	pHMG1-GFP (XII-5-MarkerFree); MATa ura3 leu2	pERA-135	Sc-172	This study
Sc-176	pOLE1-GFP-tCYC1 (MarkerFree-XII-5); pADH1-PCP-Mxi1-tCYC1 (X-4-MarkerFree); pADH1-MCP-VPR-tCYC1 (XI-5-MarkerFree); MATa ura3 leu2	N/A	Sc-10	This study
Sc-177	pOLE1-GFP-tCYC1 (MarkerFree-XII-5); pADH1-PCP-Mxi1-tCYC1 (X-4-MarkerFree); pADH1-MCP-VPR-tCYC1 (XI-5-MarkerFree); MATa ura3 leu2	pERA-13	Sc-176	This study
Sc-178	pOLE1-GFP-tCYC1 (MarkerFree-XII-5); pADH1-PCP-Mxi1-tCYC1 (X-4-MarkerFree); pADH1-MCP-VPR-tCYC1 (XI-5-MarkerFree); MATa ura3 leu2	pERA-13; pERA-107	Sc-176	This study
Sc-179	pOLE1-GFP-tCYC1 (MarkerFree-XII-5); pADH1-PCP-Mxi1-tCYC1 (X-4-MarkerFree); pADH1-MCP-VPR-tCYC1 (XI-5-MarkerFree); MATa ura3 leu2	pERA-13; pERA-108	Sc-176	This study
Sc-180	pHXT7-ACC1**-tCYC1 (X-2 loci)	N/A	CEN.PK113-11C	Michael Gossing Chalmers University of Technology
