# Supplementary material for: Transcriptional reprogramming in yeast using dCas9 and combinatorial gRNA strategies
Source: Microb Cell Fact. 2017 Mar 15;16:46. doi: 10.1186/s12934-017-0664-2 (PMC5353793; doi:10.1186/s12934-017-0664-2)
Supplement: Supplementary file 8 — Additional file 8: Table S2. Plasmids. [file 12934_2017_664_MOESM8_ESM.xlsx]

## Sheet: Sheet1
Supplementary Table S2. Plasmids
Plasmid name	Description	Reference
pTDH3-dCas9-Mxi1	LEU2-pTDH3-dCas9-Mxi1-ytADH1	Addgene (#46921)
pAG414GPD-dCas9-VPR	TRP1-GPD-dCas9-VPR-tCYC1	Addgene (#63801)
pCT	LEU2-pTEF1-iCas9	Addgene (#60620)
pJZC588	gRNA scaffold + 2x MS2 (wt+f6) extension	Addgene (#62315)
pJZC603	gRNA scaffold + 2x PP7 extension	Addgene (#62317)
pAG414GPD-dCas9-VPR	pAG414GPD-dCas9-VPR	Addgene (#63801)
pCfB3035	X-4-MarkerFree	Jessop-Fabre et al 2016
pCfB3037	XI-5-MarkerFree	Jessop-Fabre et al 2016
pCfB2909	XII-5-MarkerFree	Jessop-Fabre et al 2016
pCfB3042	CLONAT-Helper-gRNA X-4	Jessop-Fabre et al 2016
pCfB3046	CLONAT-Helper-gRNA XI-5	Jessop-Fabre et al 2016
pCfB3050	CLONAT-Helper-gRNA XII-5	Jessop-Fabre et al 2016
pTAJAK-182	MarkerFree-XI–2 - pPGK1-BTS1-tCYC1	This study
pTAJAK-183	MarkerFree-XII–2 - pTEF1–crtYB-tCYC1	This study
pTAJAK-184	MarkerFree-X–3 - tADH1-crtI–pTDH3	This study
p0029	KIURA3-pTEF1	Partow et al 2010
p0054	pESC-URA-ccdB-USER (2μ)	Partow et al 2010
pRS415U	LEU2-USER cloning cassette.	This study
dCas9-Mxi	pRS416-Tef1-NLS-dCas9-Mxi1-Cyc1	Smith et al 2016
pRS416-Tef1-NLS-dCas9-VP64-Cyc1	pRS416-Tef1-NLS-dCas9-VP64-Cyc1	Smith et al 2016
pAG414GPD-dCas9-VPR	pAG414GPD-dCas9-VPR	Addgene (#63801)
p416TEF-GFP	p416TEF-GFP	Jullesson et al 2016
p413-TEF	p413-TEF	ATCC® 87362™
pEDJ-22	MarkerFree-X-4-pADH1-PCP-Mxi1	This study
pEDJ-87	MarkerFree-XI-5-pADH1-MCP-VPR	This study
pEDJ-51	pSNR52-gRNA13(2xPP7)-tSUP4 CEN/ARS	This study
pEDJ-52	pSNR52-gRNA13(2xMS2(wt+f6))-tSUP4 CEN/ARS	This study
pERA-1	MarkerFree-XII-5-pRNR2-GFP-tCYC1	This study
pERA-2	MarkerFree-XII-5-pPGK1-GFP-tCYC1	This study
pERA-3	MarkerFree-XII-5-pBTS1-GFP-tCYC1	This study
pERA-4	MarkerFree-XII-5-pTEF1-GFP-tCYC1	This study
pERA-5	MarkerFree-XII-5-pTDH3-GFP-tCYC1	This study
pERA-6	MarkerFree-XII-5-pERG8-GFP-tCYC1	This study
pERA-7	MarkerFree-XII-5-pERG9-GFP-tCYC1	This study
pERA-8	MarkerFree-XII-5-pERG12-GFP-tCYC1	This study
pERA-9	MarkerFree-XII-5-pERG19-GFP-tCYC1	This study
pERA-10	MarkerFree-XII-5-pERG20-GFP-tCYC1	This study
pERA-11	MarkerFree-XII-5-pHMG1-GFP-tCYC1	This study
pERA-12	MarkerFree-XII-5-pHMG2-GFP-tCYC1	This study
pERA-13	LEU2-pTDH3-dCas9-tCYC1	This study
pERA-14	LEU2-pTEF1-dCas9-tCYC1	This study
pERA-15	p0054; pSNR52-gRNA2(2xPP7)-tSUP4	This study
pERA-16	p0054; pSNR52-gRNA3(2xPP7)-tSUP4	This study
pERA-17	p0054; pSNR52-gRNA4(2xPP7)-tSUP4	This study
pERA-18	p0054; pSNR52-gRNA1(2xPP7)-tSUP4	This study
pERA-19	p0054; pSNR52-gRNA2(2xMS2(wt+f6))-tSUP4	This study
pERA-20	p0054; pSNR52-gRNA3(2xMS2(wt+f6))-tSUP4	This study
pERA-21	p0054; pSNR52-gRNA4(2xMS2(wt+f6))-tSUP4	This study
pERA-22	p0054; pSNR52-gRNA1(2xMS2(wt+f6))-tSUP4	This study
pERA-23	p0054; pSNR52-gRNA5(2xPP7)-tSUP4	This study
pERA-24	p0054; pSNR52-gRNA6(2xPP7)-tSUP4	This study
pERA-25	p0054; pSNR52-gRNA7(2xPP7)-tSUP4	This study
pERA-26	p0054; pSNR52-gRNA5(2xMS2(wt+f6))-tSUP4	This study
pERA-27	p0054; pSNR52-gRNA6(2xMS2(wt+f6))-tSUP4	This study
pERA-28	p0054; pSNR52-gRNA7(2xMS2(wt+f6))-tSUP4	This study
pERA-29	p0054; pSNR52-gRNA8(2xPP7)-tSUP4	This study
pERA-30	p0054; pSNR52-gRNA9(2xPP7)-tSUP4	This study
pERA-31	p0054; pSNR52-gRNA10(2xPP7)-tSUP4	This study
pERA-32	p0054; pSNR52-gRNA11(2xPP7)-tSUP4	This study
pERA-33	p0054; pSNR52-gRNA12(2xPP7)-tSUP4	This study
pERA-34	p0054; pSNR52-gRNA8(2xMS2(wt+f6))-tSUP4	This study
pERA-35	p0054; pSNR52-gRNA9(2xMS2(wt+f6))-tSUP4	This study
pERA-36	p0054; pSNR52-gRNA10(2xMS2(wt+f6))-tSUP4	This study
pERA-37	p0054; pSNR52-gRNA11(2xMS2(wt+f6))-tSUP4	This study
pERA-38	p0054; pSNR52-gRNA12(2xMS2(wt+f6))-tSUP4	This study
pERA-39	p0054; pSNR52-gRNA13(2xPP7)-tSUP4	This study
pERA-40	p0054; pSNR52-gRNA13(2xMS2(wt+f6))-tSUP4	This study
pERA-41	p0054; pSNR52-gRNA14(2xPP7)-tSUP4	This study
pERA-42	p0054; pSNR52-gRNA15(2xPP7)-tSUP4	This study
pERA-43	p0054; pSNR52-gRNA14(2xMS2(wt+f6))-tSUP4	This study
pERA-44	p0054; pSNR52-gRNA15(2xMS2(wt+f6))-tSUP4	This study
pERA-45	p0054; pSNR52-gRNA17(2xPP7)-tSUP4	This study
pERA-46	p0054; pSNR52-gRNA18(2xPP7)-tSUP4	This study
pERA-47	p0054; pSNR52-gRNA19(2xPP7)-tSUP4	This study
pERA-48	p0054; pSNR52-gRNA16(2xPP7)-tSUP4	This study
pERA-49	p0054; pSNR52-gRNA17(2xMS2(wt+f6))-tSUP4	This study
pERA-50	p0054; pSNR52-gRNA18(2xMS2(wt+f6))-tSUP4	This study
pERA-51	p0054; pSNR52-gRNA19(2xMS2(wt+f6))-tSUP4	This study
pERA-52	p0054; pSNR52-gRNA16(2xMS2(wt+f6))-tSUP4	This study
pERA-53	p0054; pSNR52-gRNA21(2xPP7)-tSUP4	This study
pERA-54	p0054; pSNR52-gRNA20(2xPP7)-tSUP4	This study
pERA-55	p0054; pSNR52-gRNA21(2xMS2(wt+f6))-tSUP4	This study
pERA-56	p0054; pSNR52-gRNA20(2xMS2(wt+f6))-tSUP4	This study
pERA-57	p0054; pSNR52-gRNA23(2xPP7)-tSUP4	This study
pERA-58	p0054; pSNR52-gRNA24(2xPP7)-tSUP4	This study
pERA-59	p0054; pSNR52-gRNA25(2xPP7)-tSUP4	This study
pERA-60	p0054; pSNR52-gRNA26(2xPP7)-tSUP4	This study
pERA-61	p0054; pSNR52-gRNA27(2xPP7)-tSUP4	This study
pERA-62	p0054; pSNR52-gRNA22(2xPP7)-tSUP4	This study
pERA-63	p0054; pSNR52-gRNA23(2xMS2(wt+f6))-tSUP4	This study
pERA-64	p0054; pSNR52-gRNA24(2xMS2(wt+f6))-tSUP4	This study
pERA-65	p0054; pSNR52-gRNA25(2xMS2(wt+f6))-tSUP4	This study
pERA-66	p0054; pSNR52-gRNA26(2xMS2(wt+f6))-tSUP4	This study
pERA-67	p0054; pSNR52-gRNA27(2xMS2(wt+f6))-tSUP4	This study
pERA-68	p0054; pSNR52-gRNA22(2xMS2(wt+f6))-tSUP4	This study
pERA-69	p0054; pSNR52-gRNA29(2xPP7)-tSUP4	This study
pERA-70	p0054; pSNR52-gRNA30(2xPP7)-tSUP4	This study
pERA-71	p0054; pSNR52-gRNA31(2xPP7)-tSUP4	This study
pERA-72	p0054; pSNR52-gRNA32(2xPP7)-tSUP4	This study
pERA-73	p0054; pSNR52-gRNA28(2xPP7)-tSUP4	This study
pERA-74	p0054; pSNR52-gRNA29(2xMS2(wt+f6))-tSUP4	This study
pERA-75	p0054; pSNR52-gRNA30(2xMS2(wt+f6))-tSUP4	This study
pERA-76	p0054; pSNR52-gRNA31(2xMS2(wt+f6))-tSUP4	This study
pERA-77	p0054; pSNR52-gRNA32(2xMS2(wt+f6))-tSUP4	This study
pERA-78	p0054; pSNR52-gRNA28(2xMS2(wt+f6))-tSUP4	This study
pERA-79	p0054; pSNR52-gRNA33(2xPP7)-tSUP4	This study
pERA-80	p0054; pSNR52-gRNA34(2xPP7)-tSUP4	This study
pERA-81	p0054; pSNR52-gRNA33(2xMS2(wt+f6))-tSUP4	This study
pERA-82	p0054; pSNR52-gRNA34(2xMS2(wt+f6))-tSUP4	This study
pERA-83	p0054; pSNR52-gRNA36(2xPP7)-tSUP4	This study
pERA-84	p0054; pSNR52-gRNA37(2xPP7)-tSUP4	This study
pERA-85	p0054; pSNR52-gRNA38(2xPP7)-tSUP4	This study
pERA-86	p0054; pSNR52-gRNA35(2xPP7)-tSUP4	This study
pERA-87	p0054; pSNR52-gRNA36(2xMS2(wt+f6))-tSUP4	This study
pERA-88	p0054; pSNR52-gRNA37(2xMS2(wt+f6))-tSUP4	This study
pERA-89	p0054; pSNR52-gRNA38(2xMS2(wt+f6))-tSUP4	This study
pERA-90	p0054; pSNR52-gRNA35(2xMS2(wt+f6))-tSUP4	This study
pERA-91	p0054; pSNR52-gRNA40(2xPP7)-tSUP4	This study
pERA-92	p0054; pSNR52-gRNA41(2xPP7)-tSUP4	This study
pERA-93	p0054; pSNR52-gRNA39(2xPP7)-tSUP4	This study
pERA-94	p0054; pSNR52-gRNA40(2xMS2(wt+f6))-tSUP4	This study
pERA-95	p0054; pSNR52-gRNA41(2xMS2(wt+f6))-tSUP4	This study
pERA-96	p0054; pSNR52-gRNA39(2xMS2(wt+f6))-tSUP4	This study
pERA-97	p0054; pSNR52-gRNA43(2xPP7)-tSUP4	This study
pERA-98	p0054; pSNR52-gRNA44(2xPP7)-tSUP4	This study
pERA-99	p0054; pSNR52-gRNA42(2xPP7)-tSUP4	This study
pERA-100	p0054; pSNR52-gRNA43(2xMS2(wt+f6))-tSUP4	This study
pERA-101	p0054; pSNR52-gRNA44(2xMS2(wt+f6))-tSUP4	This study
pERA-102	p0054; pSNR52-gRNA42(2xMS2(wt+f6))-tSUP4	This study
pERA-103	p0054; pSNR52-gRNA35(2xPP7)-tSUP4;pSNR52-gRNA27(2xMS2(wt+f6))-tSUP4;pSNR52-gRNA16(2xPP7)-tSUP4	This study
pERA-104	p0054; pSNR52-gRNA35(2xPP7)-tSUP4;pSNR52-gRNA38(2xPP7)-tSUP4;pSNR52-gRNA8(2xPP7)-tSUP4;pSNR52-gRNA27(2xMS2(wt+f6))-tSUP4	This study
pERA-105	p0054; pSNR52-gRNA41(2xMS2(wt+f6))-tSUP4;pSNR52-gRNA39(2xMS2(wt+f6))-tSUP4;pSNR52-gRNA22(2xPP7)-tSUP4;pSNR52-gRNA43(2xMS2(wt+f6))-tSUP4	This study
pERA-106	MarkerFree-XII-5-pOLE1-GFP-tCYC1	This study
pERA-107	p0054; pSNR52-gRNA45(2xPP7)-tSUP4	This study
pERA-108	p0054; pSNR52-gRNA45(2xMS2(wt+f6))-tSUP4	This study
pERA-109	dCas9-VPR (pRS416-Tef1-NLS-dCas9-VPR-CYC + pRPR1(TetO)-gRNA + TetR)	This study
pERA-110	p413-pOLE1:GFP-tCYC1	This study
pERA-111	p413-pDGA1:GFP-tCYC1	This study
pERA-112	pERA-109; pRPR1-gRNA45-tRPR1	This study
pERA-113	pERA-109; pRPR1-gRNA47-tRPR1	This study
pERA-114	pERA-109; pRPR1-gRNA48-tRPR1	This study
pERA-115	pERA-109; pRPR1-gRNA49-tRPR1	This study
pERA-116	pERA-109; pRPR1-gRNA50-tRPR1	This study
pERA-117	dCas9-Mxi; pRPR1-gRNA45-tRPR1	This study
pERA-118	dCas9-Mxi; pRPR1-gRNA47-tRPR1	This study
pERA-119	dCas9-Mxi; pRPR1-gRNA48-tRPR1	This study
pERA-120	dCas9-Mxi; pRPR1-gRNA49-tRPR1	This study
pERA-121	dCas9-Mxi; pRPR1-gRNA50-tRPR1	This study
pERA-122	pERA-109; pRPR1-gRNA46-tRPR1	This study
pERA-123	pERA-109; pRPR1-gRNA51-tRPR1	This study
pERA-124	pERA-109; pRPR1-gRNA52-tRPR1	This study
pERA-125	pERA-109; pRPR1-gRNA53-tRPR1	This study
pERA-126	pERA-109; pRPR1-gRNA54-tRPR1	This study
pERA-127	dCas9-Mxi; pRPR1-gRNA46-tRPR1	This study
pERA-128	dCas9-Mxi; pRPR1-gRNA51-tRPR1	This study
pERA-129	dCas9-Mxi; pRPR1-gRNA52-tRPR1	This study
pERA-130	dCas9-Mxi; pRPR1-gRNA53-tRPR1	This study
pERA-131	dCas9-Mxi; pRPR1-gRNA54-tRPR1	This study
pERA-132	pERA-109; pRPR1-gRNA45-tRPR1;pRPR1-gRNA46-tRPR1	This study
pERA-133	dCas9-Mxi; pRPR1-gRNA45-tRPR1;pRPR1-gRNA46-tRPR1	This study
pERA-134	dCas9-Mxi; pRPR1-gRNA39-tRPR1	This study
pERA-135	pERA-109; pRPR1-gRNA39-tRPR1	This study
