# Supplementary material for: Transcriptional reprogramming in yeast using dCas9 and combinatorial gRNA strategies
Source: Microb Cell Fact. 2017 Mar 15;16:46. doi: 10.1186/s12934-017-0664-2 (PMC5353793; doi:10.1186/s12934-017-0664-2)
Supplement: Supplementary file 9 — Additional file 9: Table S3. Primers. [file 12934_2017_664_MOESM9_ESM.xlsx]

## Sheet: Sheet1
Supplementary Table S3. Primers
	Primer#	Primer sequence 5'->3'	Manufacturer
	ERA-1	CGTGCGAUAGCCACAGCTGTGCATTACG	IDT
	ERA-2	ATGACAGAUGGTAATTGGACAAATAAATACGTG	IDT
	ERA-3	CGTGCGAUCTGCAGCGCCCTAAATTCCAC	IDT
	ERA-4	ATGACAGAUTGATTTTCCAGACTCGTAAACGC	IDT
	ERA-5	CGTGCGAUCGAAGAAGTACCTTCAAAG	IDT
	ERA-6	ATGACAGAUTGTTTTATATTTGTTGTAAAAAGTAG	IDT
	ERA-7	CGTGCGAUCTTCATCGGTATCTTCGC	IDT
	ERA-8	ATGACAGAUTTTGTAATTAAAACTTAGATTAGATTGCTATGC	IDT
	ERA-9	CGTGCGAUGAGGACCTTGTCACCTTGAGCC	IDT
	ERA-10	ATGACAGAUTTTGTTTGTTTATGTGTGTTTATTCG	IDT
	ERA-11	CGTGCGAUACCTATCAAACAATCAGGAGAG	IDT
	ERA-12	ATGACAGAUTTCTCGAGGCAGCCGATTG	IDT
	ERA-13	CGTGCGAUTGAACACTTGTTTCCGCTCTC	IDT
	ERA-14	ATGACAGAUTGTGTGTGTGTGATATGTGACGTG	IDT
	ERA-15	CGTGCGAUATCATCAGGTGTCGCCATTACC	IDT
	ERA-16	ATGACAGAUATTGACAGTTTTCTATACGTAG	IDT
	ERA-17	CGTGCGAUACACCACAAGTAACTGCTCAG	IDT
	ERA-18	ATGACAGAUTGTGCTGGTGCTCACTGTCTGG	IDT
	ERA-19	CGTGCGAUCCTGTTCGGCTCTTACGCC	IDT
	ERA-20	ATGACAGAUTTCTACGTAATATTTTTGAGTTTATTGTGCCTATG	IDT
	ERA-21	CGTGCGAUCTGTTCCTATTTCACTGAGTGCTACTG	IDT
	ERA-22	ATGACAGAUGCTTGTTTTATGTATTTATCTACTTTG	IDT
	ERA-23	CGTGCGAUGTTAAAGACTCGGAAGAGAG	IDT
	ERA-24	ATGACAGAUTTGAGGTTGTATGTGGGAACC	IDT
	ERA-25	GACAAGAAGAAGAGCGAAAAGTTTTAGAGCTAGAAATAGCAAG	IDT
	ERA-26	TAGATAGATCCAGAAGATGAGTTTTAGAGCTAGAAATAGCAAG	IDT
	ERA-27	AAACTCGAAATGAACGAAGCGTTTTAGAGCTAGAAATAGCAAG	IDT
	ERA-28	CGTGTGCGACCTCGTTGCCAGTTTTAGAGCTAGAAATAGCAAG	IDT
	ERA-29	CTTTGAAAATGAGCCTTACAGTTTTAGAGCTAGAAATAGCAAG	IDT
	ERA-30	CAAGGCGAAGCAAAGAAAAAGTTTTAGAGCTAGAAATAGCAAG	IDT
	ERA-31	GAACAAAGCGTTTACGAGTCGTTTTAGAGCTAGAAATAGCAAG	IDT
	ERA-32	CAATGCAAGAAATACATATTGTTTTAGAGCTAGAAATAGCAAG	IDT
	ERA-33	ATGTAAATGTAAGTTTCACGGTTTTAGAGCTAGAAATAGCAAG	IDT
	ERA-34	GCTGTTGTTGTCACACGATTGTTTTAGAGCTAGAAATAGCAAG	IDT
	ERA-35	CGATCGAACGAACTTTGCTCGTTTTAGAGCTAGAAATAGCAAG	IDT
	ERA-36	GCTGCAATCAATAGGAAGACGTTTTAGAGCTAGAAATAGCAAG	IDT
	ERA-37	TTAACTTAAATATCAATGGGGTTTTAGAGCTAGAAATAGCAAG	IDT
	ERA-38	ACGAAGAAAAAGAAACGAGGGTTTTAGAGCTAGAAATAGCAAG	IDT
	ERA-39	TCGTTAATTACCCGTACTAAGTTTTAGAGCTAGAAATAGCAAG	IDT
	ERA-40	GGGGAATAATTTCAGGGAACGTTTTAGAGCTAGAAATAGCAAG	IDT
	ERA-41	AATGAGATAGATACATGCGTGTTTTAGAGCTAGAAATAGCAAG	IDT
	ERA-42	TGGATGCCAGCTTAAAAAGCGTTTTAGAGCTAGAAATAGCAAG	IDT
	ERA-43	CCCGTACATGCCCAAAATAGGTTTTAGAGCTAGAAATAGCAAG	IDT
	ERA-44	GGAGTTAACGTCATGTCGAAGTTTTAGAGCTAGAAATAGCAAG	IDT
	ERA-45	AGGCCTCATAATAAATCAATGTTTTAGAGCTAGAAATAGCAAG	IDT
	ERA-46	GAGCAGCGAGAACACGACCAGTTTTAGAGCTAGAAATAGCAAG	IDT
	ERA-47	GTCGGTATTGTTGTTGAAGAGTTTTAGAGCTAGAAATAGCAAG	IDT
	ERA-48	AGGTTCACTCTGTGTAAGCAGTTTTAGAGCTAGAAATAGCAAG	IDT
	ERA-49	GAAAAGACGAAGAGCAGAAGGTTTTAGAGCTAGAAATAGCAAG	IDT
	ERA-50	GGCTATATAAATGGAAAGTTGTTTTAGAGCTAGAAATAGCAAG	IDT
	ERA-51	AAAGGGCAAAGCAAATAGGAGTTTTAGAGCTAGAAATAGCAAG	IDT
	ERA-52	GTCGCACTGAAATCTTCGACGTTTTAGAGCTAGAAATAGCAAG	IDT
	ERA-53	GTACACATTTATGTTTAAAGGTTTTAGAGCTAGAAATAGCAAG	IDT
	ERA-54	GTCATAAGCAATAAAAAGAGGTTTTAGAGCTAGAAATAGCAAG	IDT
	ERA-55	TTCAGTGCGACAGCCAAACGGTTTTAGAGCTAGAAATAGCAAG	IDT
	ERA-56	CAAACCAGGAAGTAATATCAGTTTTAGAGCTAGAAATAGCAAG	IDT
	ERA-57	CGATGCCGAAATCGCCGAAAGTTTTAGAGCTAGAAATAGCAAG	IDT
	ERA-58	AAGTAAGGTTATCAGAAGGGGTTTTAGAGCTAGAAATAGCAAG	IDT
	ERA-59	CCGATAAATAGAGGAAGCAAGTTTTAGAGCTAGAAATAGCAAG	IDT
	ERA-60	AACAGGTATTGGACTGACATGTTTTAGAGCTAGAAATAGCAAG	IDT
	ERA-61	CGAAGTCAGCTTCTTCTCGTGTTTTAGAGCTAGAAATAGCAAG	IDT
	ERA-62	TTTAAAATATGTGTAGAGGAGTTTTAGAGCTAGAAATAGCAAG	IDT
	ERA-63	AGCTGTTGTTCGATAAATCCGTTTTAGAGCTAGAAATAGCAAG	IDT
	ERA-64	TTTCATAGCCGAAAAGATACGTTTTAGAGCTAGAAATAGCAAG	IDT
	ERA-65	GAAAGAGCTATATTCGTCTTGTTTTAGAGCTAGAAATAGCAAG	IDT
	ERA-66	GGTTAGTCAAACATATCAGAGTTTTAGAGCTAGAAATAGCAAG	IDT
	ERA-67	CGCTCGTCTCTAACGATCAAGTTTTAGAGCTAGAAATAGCAAG	IDT
	ERA-68	ACAATAAGATGTTGCATTCAGTTTTAGAGCTAGAAATAGCAAG	IDT
	TJOS-20	5/PHOS/GATCATTTATCTTTCACTGCGGAGAAG	IDT
	pADH1_fw	CGTGCGAUGGGTGTACAATATGGACTTCCTC	IDT
	pADH1_rv	ATGACAGAUTGTATATGAGATAGTTGATTGTATGCT	IDT
	EDJ-096	ATCTGTCAUAAAACAATGTCTCTCGAGATGCCC	IDT
	EDJ-097	AGCCCGUCCGGAACCGCTGGCCTCCACC	IDT
	EDJ-098	ACGGGCUGACGCATTGGACGATTTTGATCTGG	IDT
	EDJ-099	CACGCGAUTCAAAACAGAGATGTGTCG	IDT
	EDJ-124	ATCTGTCAUAAAACAATGTCTCTCGAGATGC	IDT
	EDJ-125	AGATCCCGAUCCGCTACCACGGCCCAGC	IDT
	EDJ-126	ATCGGGATCUGGTAGTTCCAAGCTTGGCGG	IDT
	EDJ-127	CACGCGAUTTAGCCTCTGGGAGAGGGC	IDT
	Tdh3p_fw	CGTGCGAUATAAAAAACACGCTTTTTCAGTTCG	IDT
	Tdh3p_rv	ATGACAGAUTTTGTTTGTTTATGTGTGTTTATTCGA	IDT
	Tef1p_fw	CGTGCGAUGCACACACCATAGCTTC	IDT
	Tef1p_rv	ATGACAGAUTTGTAATTAAAACTTAG	IDT
	GFPopt_fw	ATCTGTCAUAAAACAATGAGCAAAGGAGAAGAAC	IDT
	GFPopt_rv	CACGCGAUTCATTTGTAGAGCTCATCCATGC	IDT
	EDJ-204	ATCTGTCAUAAAACAATGGACAAGAAGTATTCTATCGGAC	IDT
	EDJ-205	CACGCGAUCTATACCTTTCTCTTCTTTTTTGGATC	IDT
	EDJ-216	CGTGCGAUCGAATTGGAGCTCACTCGGAATTCTC	IDT
	EDJ-217	ACCTGCACUCTGGTACCGAACTCTGCAGAGAC	IDT
	EDJ-218	AGTGCAGGUCGAATTGGAGCTCACTCGGAATTCTC	IDT
	EDJ-219	ATGACAGAUCTGGTACCGAACTCTGCAGAGAC	IDT
	EDJ-220	ATCTGTCAUCGAATTGGAGCTCACTCGGAATTCTC	IDT
	EDJ-221	CACGCGAUCTGGTACCGAACTCTGCAGAGAC	IDT
	EDJ-225	ACATCGGACUCGAATTGGAGCTCACTCGGAATTCTC	IDT
	EDJ-226	AGTCCGATGUCTGGTACCGAACTCTGCAGAGAC	IDT
	2221	GTTGACACTTCTAAATAAGCGAATTTC	IDT
	8418	CTCAATGATCAAAATCCTGAATGCA	IDT
	2220	CCTGCAGGACTAGTGCTGAG	IDT
	8419	GCATGGTCACCGCTATCAGC	IDT
	905	CTCACAAAGGGACGAATCCT	IDT
	906	GACGGTACGTTGACCAGAG	IDT
	gEDJ-7	AAAACAATGTCTCTCGAGATGCCCAAAAAgAAAagaAAAGTGGGTAGTatggcttctaactttactcagttcgttctcgtcgacaatggcggaactggcgacgtgactgtcgccccaagcaacttcgctaacgggatcgctgaatggatcagctctaactcgcgttcacaggcttacaaagtaacctgtagcgttcgtcagagctctgcgcagaatcgcaaatacaccatcaaagtcgaggtgcctaaaggcgcctggcgttcgtacttaaatatggaactaaccattccaattttcgccacgaattccgactgcgagcttattgttaaggcaatgcaaggtctcctaaaagatggaaacccgattccctcagcaatcgcagcaaactccggcatctac…	IDT
	gEDJ-9	AAAACAATGTCTCTCGAGATGCCCAAAAAgAAAagaAAAGTGGGTAGTtccaaaaccatcgttctttcggtcggcgaggctactcgcactctgactgagatccagtccaccgcagaccgtcagatcttcgaagagaaggtcgggcctctggtgggtcggctgcgcctcacggcttcgctccgtcaaaacggagccaagaccgcgtatcgcgtcaacctaaaactggatcaggcggacgtcgttgattccggacttccgaaagtgcgctacactcaggtatggtcgcacgacgtgacaatcgttgcgaatagcaccgaggcctcgcgcaaatcgttgtacgatttgaccaagtccctcgtcgcgacctcgcaggtcgaagatcttgtcgtcaaccttgtg…	IDT
	OLE1-GFP_F	CGTGCGAUCTTGCTGAAAAGATGATGTTCTGAG	IDT
	OLE1-GFP_R	CACGCGAUCTATTTGTATAGTTCATCCATGC	IDT
	gRNA45_F	CGCCCCAGTTGGCTTGGCTCGTTTTAGAGCTAGAAATAGCAAG	IDT
	ERA-69	ctgggagctgcgattggcagTACGTAATACAAAATATAAAgttttagagctagaaatagc	EuroFins
	ERA-70	ctgggagctgcgattggcagCGCCCCAGTTGGCTTGGCTCgttttagagctagaaatagc	EuroFins
	ERA-71	ctgggagctgcgattggcagGTCAAGATTCTCCGTGACTAgttttagagctagaaatagc	EuroFins
	ERA-72	ctgggagctgcgattggcagTTTGCAAGACTCGATGAGCCgttttagagctagaaatagc	EuroFins
	ERA-73	ctgggagctgcgattggcagTTAATTAAAGTTTCACCACCgttttagagctagaaatagc	EuroFins
	ERA-74	ctgggagctgcgattggcagTTCTGTACTTTGTTCTCTGCgttttagagctagaaatagc	EuroFins
	ERA-75	ctgggagctgcgattggcagGGAAGTACTGGTCTGCTTTGgttttagagctagaaatagc	EuroFins
	ERA-76	ctgggagctgcgattggcagTCAGCATTGACGTAATGGGAgttttagagctagaaatagc	EuroFins
	ERA-77	ctgggagctgcgattggcagTTCAGTCAGCATTGACGTAAgttttagagctagaaatagc	EuroFins
	ERA-78	ctgggagctgcgattggcagACTAAGTTACGGGCCGACAAgttttagagctagaaatagc	EuroFins
	ERA-79	ctgggagctgcgattggcagAGCTGTTGTTCGATAAATCCgttttagagctagaaatagc	EuroFins
	gRNAextender-F	aaaagaaagattaaattggaagttggatatggctcgagaaaaaagcaccgactcggtgccactttttcaagttgataacggactagccttattttaacttgctatttctagctctaaaac	EuroFins
	gRNAextender-R	tactcccctatagtctgtttcttttcgtttcgattgtccctatcagtgatagagatggcgcacatggtacgctgtggtgctcgcggctgggaacgaaactctgggagctgcgattggcag	EuroFins
	Multiplex1	GTCCCTATCAGTGATAGAGATGG	EuroFins
	Multiplex2	GAAGGAATCGACTTCACGTCCCTAGCGTGTTGAGTCATCCGCAGAAGAGATGCAGGAAAGAACAACAAGA	EuroFins
	Multiplex3	TCTCTTCTGCGGATGACTCAACACGCTAGGGACGTGAAGTCGATTCCTTCGGGGGATCTGCCAATTGA	EuroFins
	Multiplex4	AAAAAAGCACCGACTCGGTG	EuroFins
	p413-R	GAGCTCCAGCTTTTGTTC	EuroFins
	p413-F	GTCATGTAATTAGTTATGTCACG	EuroFins
	DGA1promoter-F	CCTCACTAAAGGGAACAAAAGCTGGAGCTCCAAGACGGAAAGATTGAAAG	EuroFins
	DGA1promoter-R	CCCGGGGATTCGCATTTATGTGACTGTTCAAACTGTATG	EuroFins
	DGA1gfp-F	TGAACAGTCACATAAATGCGAATCCCCGGGTTA	EuroFins
	GFP-R	ATGTAAGCGTGACATAACTAATTACATGACCTATTTGTATAGTTCATCCATGCCATG	EuroFins
	OLE1promoter-F	GGAACAAAAGCTGGAGCTCCTTGCTGAAAAGATGATGTTC	EuroFins
	OLE1promoter-R	TTAATTAACCCGGGGATTCGCATCTTTGTTGTAATGTTTTAGTGCTGT	EuroFins
	OLE1gfp-F	ACTAAAACATTACAACAAAGATGCGAATCCCCGGGTTAAT	EuroFins
	VPR-F	GACGCCACACTGATTCATCAG	EuroFins
	VPR-R	TGTAAGCGTGACATAACTAATTACATGAC	EuroFins
	62-pRPR1-NotI-fwd	tgcgattggcagCGGCC	EuroFins
	49-pRPR1_fwd	Cgggggatctgccaattgaac	EuroFins
	74-RPR1t-5'-Rev	gggccgataaggtgtactgg	EuroFins
